# Supplementary material for: Immediate Blood Draw for CD4+ Cell Count Is Associated with Linkage to Care in Durban, South Africa: Findings from Pathways to Engagement in HIV Care
Source: PLoS One. 2016 Oct 5;11(10):e0162085. doi: 10.1371/journal.pone.0162085 (PMC5051894; doi:10.1371/journal.pone.0162085)
Supplement: S1 Data — (XLSX) [file pone.0162085.s001.xlsx]

## Sheet: Final BD Analysis Data 01202016
BloodDrawAtDiagnosis	ClinicReasonNoBD_correct	DaysCD4Return_Survival	gender_correct	EC_AGE	SC7	Age_5Cat	relationshipstatus	Education_Cat	SC8	employed	SC12	foodinsecurity_any	SC10	Traveltime	clinic	TimesTested	Evertested	SuspectedHIV	SymptomNumCat	KesslerSUM	Kessler_d	AttitudeforCD4Return	distance_new	Stigma2items_blame	genderBarrier_scale
1	-1	291	1	28	0	2	0	2	3	1	4	0	2	1	1	2	1	1	2	14	0	4.5	2.72	2	1
0	0	27	1	19	1	1	0	1	2	0	4	0	4	1	1	2	1	1	1	14	0	4.25	5.52	2	0
0	1	113	1	27	2	2	2	2	3	1	4	0	2	1	1	0	0	1	1	14	0	5	6.02	2	0.333333
1	-1	8	1	18	0	1	1	2	1	0	4	0	1	1	1	0	0	0	2	10	0	3	2.92	2	0.333333
0	-66	35	1	20	1	1	1	1	1	0	4	0	4	1	1	0	0	1	2	10	0	5	4.82	2	0
0	0	85	1	19	1	1	1	1	1	0	1	1	4	0	1	2	1	1	3	12	0	5	7.02	2	0.666667
0	-66	401	1	28	3	2	1	1	1	0	4	0	4	1	1	1	1	0	1	10	0	4	6.85	2	0
0	-66	97	1	19	2	1	1	0	1	0	3	1	4	1	1	1	1	0	1	10	0	4	2.92	2	1.33333
0	0	403	1	18	0	1	1	1	2	0	4	0	1	1	1	0	0	0	1	10	0	5	4.08	1	0
0	0	393	1	23	1	1	2	0	2	0	3	1	4	0	1	0	0	1	3	10	0	5	0.82	2	0
0	0	393	1	24	2	1	1	1	1	0	1	1	5	1	1	2	1	1	1	10	0	4	3.42	2.5	0
0	0	259	1	26	1	2	2	0	1	0	3	1	1	1	1	0	0	1	3	13	0	5	1.65	3	0.666667
0	0	384	1	23	0	1	1	1	1	0	4	0	4	1	1	2	1	0	1	10	0	4.75	4.68	2	0.666667
0	0	280	1	20	0	1	1	0	1	0	1	1	4	1	1	2	1	1	3	22	1	5	5.35	1	0
0	-66	68	1	23	1	1	1	0	2	0	2	1	1	1	1	1	1	0	1	10	0	5	7.25	2.5	1
1	-1	50	1	25	1	2	1	1	2	0	2	1	4	0	1	1	1	1	1	13	0	5	4.35	1	1.33333
1	-1	276	1	19	1	1	1	0	1	0	2	1	1	1	1	3	1	1	1	13	0	3.75	1.52	1	0
0	1	115	1	20	0	1	1	3	1	0	4	0	1	1	1	1	1	1	1	10	0	4	1.52	2	0
0	-66	61	1	27	3	2	1	0	1	0	4	0	4	1	1	3	1	1	3	10	0	4	2.42	2	1
0	-66	329	1	22	1	1	0	0	1	0	4	0	4	1	1	0	0	1	3	15	0	5	1.22	2.5	0.666667
0	0	89	1	25	1	2	1	2	1	0	4	0	4	0	1	2	1	1	3	10	0	5	1.34	2	0
0	1	37	1	19	0	1	1	0	1	0	2	1	1	1	1	0	0	0	1	15	0	4	2.12	1	0
0	1	373	1	23	2	1	2	1	1	0	4	0	4	1	1	0	0	1	3	10	0	5	2.35	2.5	0.333333
0	-66	197	1	18	0	1	1	1	2	0	2	1	1	0	1	1	1	1	1	10	0	3.25	1.65	1	0
1	-1	4	1	26	1	2	0	0	1	0	3	1	4	1	1	0	0	0	1	10	0	5	2.12	2.5	0
0	1	314	1	24	1	1	1	1	1	0	1	1	4	0	1	2	1	0	1	10	0	4	1.34	#NULL!	0
0	1	341	1	23	1	1	1	3	1	0	2	1	4	0	1	2	1	1	2	14	0	3.75	3.42	1	1
0	0	261	1	21	1	1	2	1	2	0	1	1	1	1	1	0	0	1	3	10	0	4.75	2	3	1
0	0	191	1	22	1	1	1	1	4	1	2	1	2	1	1	1	1	0	2	21	1	4	1.17	2	0
0	1	298	1	26	1	2	1	1	6	1	4	0	2	1	1	3	1	1	1	10	0	4	5.72	2	2
0	1	23	1	22	0	1	1	1	1	0	4	0	4	1	1	0	0	0	1	25	1	5	5.65	2	0
0	-66	130	1	26	1	2	1	3	1	0	3	1	4	1	1	2	1	1	3	25	1	4.25	3.85	2	0.666667
0	-66	128	1	22	1	1	1	1	1	0	1	1	1	1	1	1	1	1	1	10	0	4	3.42	2	0
0	-66	298	1	24	2	1	1	2	1	0	2	1	4	1	1	1	1	0	1	10	0	4	3.42	2	0
1	-1	174	1	27	1	2	1	1	5	1	4	0	2	0	1	0	0	1	1	10	0	5	3.92	2	0.333333
0	0	286	1	25	1	2	1	2	1	0	2	1	1	0	1	1	1	0	1	11	0	5	7.32	3	1.66667
0	0	138	1	24	1	1	1	1	1	0	1	1	4	1	1	0	0	1	3	10	0	5	3.02	2	1
0	0	288	1	25	1	2	1	1	1	0	4	0	4	1	1	1	1	0	1	10	0	4	9.75	2	0
0	1	238	1	27	4	2	2	1	1	0	4	0	1	0	1	3	1	1	3	30	1	4.75	8.42	2.5	0.333333
1	-1	19	1	28	0	2	2	1	1	0	2	1	1	1	1	1	1	1	2	10	0	5	8.15	3.5	0
0	-66	34	1	25	2	2	1	2	1	0	4	0	4	0	1	3	1	1	1	10	0	4.75	3.92	2	0.333333
0	0	118	1	25	1	2	1	2	1	0	4	0	4	0	1	2	1	1	1	13	0	5	1.34	2.5	0.333333
1	-1	14	1	22	1	1	1	1	1	0	4	0	1	1	1	1	1	1	3	10	0	5	4.25	4	1
0	1	267	1	19	0	1	1	1	1	0	2	1	1	1	1	0	0	1	3	10	0	5	5.32	3	1.33333
0	-66	59	1	26	1	2	1	2	1	0	4	0	1	1	1	0	0	1	1	27	1	4.25	4.92	1.5	0
0	0	261	1	18	0	1	1	1	9	0	4	0	1	1	1	0	0	0	1	10	0	4	6.48	2	0
0	1	45	1	25	1	2	1	3	3	1	1	1	2	0	1	1	1	0	1	17	1	4.75	6.52	2	0.5
0	1	63	1	20	1	1	1	1	2	0	1	1	3	1	1	1	1	1	1	16	1	4.75	2.35	2	0.333333
0	0	336	1	26	2	2	1	1	6	1	4	0	2	1	1	3	1	0	1	10	0	4	2.02	2	0.333333
1	-1	376	1	27	2	2	1	1	1	0	2	1	4	1	1	3	1	1	1	10	0	5	2.75	1	0
0	0	154	1	27	1	2	0	1	1	0	2	1	4	1	1	0	0	1	1	14	0	3.25	3.12	2	0
0	1	321	1	26	1	2	1	3	5	1	4	0	2	1	1	1	1	0	1	10	0	4	2.17	2	0
1	-1	315	1	28	0	2	1	1	1	0	4	0	1	0	1	0	0	1	2	14	0	3	1.52	2	0
0	1	350	1	26	2	2	0	1	1	0	4	0	1	0	1	0	0	1	1	10	0	5	3.95	2	0.333333
0	0	85	1	20	2	1	2	0	6	1	1	1	2	1	1	1	1	0	1	10	0	4	1.52	2	0
0	0	226	1	23	1	1	1	2	1	0	4	0	4	0	1	0	0	0	1	13	0	3	2.82	2	0
0	0	254	1	27	0	2	1	1	1	0	4	0	1	1	1	0	0	1	2	11	0	3	5.02	2	0
0	1	100	1	28	0	2	2	1	1	0	4	0	3	1	1	0	0	1	3	10	0	5	8.92	1.5	0
0	0	98	1	23	1	1	1	1	3	1	4	0	2	0	1	2	1	0	3	16	1	4	2.25	2	0
0	1	226	1	25	1	2	1	1	1	0	4	0	0	0	1	2	1	1	1	14	0	5	1.34	2	0
1	-1	329	1	25	2	2	1	1	1	0	4	0	4	0	1	0	0	1	1	12	0	3.5	5.85	2	0
0	1	26	1	22	0	1	1	2	9	0	3	1	1	0	1	0	0	0	1	10	0	5	1.34	1	0
0	-66	7	1	28	2	2	1	1	6	1	4	0	1	1	1	0	0	0	2	10	0	5	1.92	2	1.33333
0	0	348	1	22	1	1	1	1	1	0	2	1	1	0	1	0	0	1	1	10	0	5	2.35	2	0
0	1	342	1	20	0	1	1	1	1	0	3	1	1	1	1	0	0	0	1	10	0	5	9.52	2	0
0	1	44	1	28	2	2	0	0	1	0	1	1	4	1	1	1	1	0	1	10	0	5	2.92	2	0
0	0	300	1	19	1	1	0	1	1	0	1	1	1	0	1	2	1	0	2	12	0	5	2.35	2.5	0
0	1	315	1	27	0	2	1	0	1	0	2	1	0	0	1	0	0	1	3	13	0	5	5.65	2	0
0	-66	10	1	22	0	1	1	1	6	1	4	0	2	1	1	1	1	1	3	10	0	4	6.05	2	0
0	0	30	1	23	2	1	2	2	1	0	1	1	4	1	1	0	0	0	1	10	0	5	4.92	1	0
1	-1	54	1	27	2	2	0	1	1	0	4	0	1	0	1	0	0	1	3	10	0	5	7.85	2	0
0	0	297	1	19	1	1	1	1	5	1	1	1	2	1	1	1	1	0	2	18	1	5	6.62	1	0
0	-66	12	1	20	0	1	1	1	1	0	4	0	1	1	1	0	0	1	3	10	0	5	1.65	2	0.666667
0	-66	12	1	18	1	1	1	0	1	0	4	0	4	1	1	0	0	1	1	10	0	5	17.08	2	0.666667
0	-66	254	1	26	1	2	1	1	1	0	4	0	1	1	1	3	1	0	2	13	0	5	3.02	2	0.666667
0	0	155	1	27	0	2	1	1	1	0	4	0	0	1	1	0	0	1	3	10	0	5	2.35	2	0.666667
0	0	175	1	21	2	1	1	1	1	0	4	0	4	1	1	3	1	1	2	10	0	5	7.22	2.5	0
0	0	257	1	22	1	1	1	1	1	0	4	0	0	0	1	2	1	1	1	10	0	5	0.51	2	0
1	-1	94	1	28	2	2	2	1	1	0	4	0	0	0	1	0	0	1	1	11	0	5	9.45	2	0
0	-66	119	1	21	1	1	1	2	1	0	4	0	4	0	1	0	0	1	3	21	1	5	8.25	2	0
0	0	127	1	20	0	1	1	2	1	0	4	0	0	0	1	0	0	1	2	12	0	5	1.25	2	0
1	-1	29	2	22	0	1	1	3	6	1	4	0	2	0	1	0	0	1	2	17	1	4	0.51	2	0.333333
0	0	517	2	28	0	2	1	1	6	1	2	1	2	0	1	1	1	0	1	10	0	3.25	#NULL!	2	0.333333
0	-66	32	2	28	0	2	2	1	5	1	2	1	2	0	1	0	0	0	1	10	0	5	3.25	3	#NULL!
0	1	0	2	27	0	2	1	0	1	0	2	1	1	1	1	0	0	1	1	10	0	5	3.02	3	2
0	1	31	2	19	0	1	1	2	1	0	4	0	1	0	1	0	0	1	2	13	0	5	1.62	2.5	0
0	1	100	2	27	1	2	2	1	1	0	1	1	1	1	1	0	0	0	1	10	0	5	37.85	2	0
0	-66	160	2	22	0	1	1	1	1	0	4	0	1	1	1	1	1	0	1	10	0	4	2.35	2	0
0	-66	27	2	23	0	1	1	2	5	1	4	0	2	0	1	0	0	0	1	15	0	2.5	5.32	2	0
0	0	241	2	26	1	2	0	0	1	0	4	0	4	1	1	0	0	0	1	10	0	5	4.02	2	0
0	0	299	2	25	2	2	2	3	6	1	1	1	2	1	1	0	0	0	1	10	0	5	2.35	1	0.666667
0	0	237	2	26	1	2	2	0	1	0	2	1	0	0	1	0	0	1	3	10	0	5	9.12	2	0
0	0	190	2	24	2	1	2	1	6	1	4	0	2	1	1	0	0	1	1	10	0	5	8.68	2.5	0
0	0	63	2	26	0	2	2	0	4	1	2	1	2	1	1	1	1	1	1	15	0	3.5	2.35	2	0.666667
0	0	30	2	28	1	2	1	1	1	0	2	1	0	0	1	0	0	1	3	10	0	5	2.35	2	0
0	0	232	2	22	0	1	1	1	1	0	4	0	0	0	1	0	0	1	1	10	0	5	8.52	2	0
0	0	105	2	28	0	2	2	1	1	0	2	1	0	0	1	0	0	1	3	11	0	5	5.52	2	0
0	0	276	2	23	1	1	2	0	1	0	2	1	0	1	1	0	0	1	3	10	0	5	7.42	2	0
0	0	203	2	21	1	1	1	2	1	0	4	0	2	0	1	0	0	1	3	10	0	5	8.68	2	0
0	-66	196	2	23	2	1	1	2	1	0	4	0	0	0	1	0	0	0	2	10	0	5	3.45	2	0
0	0	226	2	24	0	1	1	1	1	0	3	1	1	1	1	0	0	0	1	20	1	5	7.62	1	0.666667
0	-66	273	2	26	2	2	0	0	1	0	4	0	1	0	1	0	0	0	1	10	0	4.5	4.82	2	0
0	0	232	2	27	1	2	2	1	1	0	4	0	0	0	1	0	0	0	2	10	0	5	2.45	2	0
0	0	66	2	25	2	2	1	1	5	1	4	0	2	1	1	0	0	1	3	10	0	5	5.85	1	0
0	0	257	2	25	1	2	1	1	1	0	4	0	1	1	1	0	0	0	1	10	0	5	0.51	2	0
0	-66	1	2	28	0	2	0	1	1	0	4	0	0	0	1	0	0	0	1	10	0	4.75	4.92	1	0
0	-66	363	1	29	2	3	1	0	4	1	2	1	2	1	1	0	0	1	3	10	0	4.25	3.6	#NULL!	0.666667
1	-1	7	1	30	3	3	1	1	1	0	4	0	4	0	1	3	1	1	1	16	1	2.5	4.92	2	1
0	1	147	1	30	0	3	1	2	1	0	4	0	1	1	1	1	1	0	1	27	1	5	2.92	1	0
0	-66	22	1	39	1	5	2	0	1	0	4	0	3	1	1	0	0	0	1	13	0	4.25	10.02	2.5	0
0	-66	9	1	33	4	4	2	2	3	1	4	0	2	1	1	0	0	1	1	14	0	5	8.92	2.5	0.666667
0	-66	31	1	30	2	3	1	3	6	1	4	0	2	0	1	0	0	1	1	11	0	4	0.82	2	0
0	1	63	1	35	1	4	1	1	6	1	4	0	2	0	1	1	1	0	1	10	0	4	3.42	2	0
0	0	155	1	30	2	3	1	3	9	0	4	0	1	0	1	1	1	1	3	11	0	4	2	1.5	0.666667
1	-1	21	1	29	2	3	2	0	2	0	2	1	4	0	1	0	0	1	3	13	0	4.75	0.87	2	0
1	-1	28	1	47	3	5	2	3	3	1	4	0	2	1	1	2	1	1	2	10	0	5	2.35	2	0.666667
1	-1	8	1	37	2	5	2	3	1	0	3	1	1	1	1	1	1	0	1	10	0	4	1.52	2	0
1	-1	191	1	34	4	4	2	3	1	0	4	0	3	1	1	3	1	0	1	10	0	4	13.02	2	0.666667
1	-1	5	1	41	2	5	2	0	2	0	1	1	4	0	1	0	0	1	3	14	0	5	2.48	2.5	0.666667
0	0	393	1	37	2	5	1	3	1	0	3	1	1	1	1	2	1	0	1	10	0	4	0.92	2	0
0	1	42	1	38	3	5	1	0	1	0	4	0	4	1	1	0	0	1	1	10	0	5	5.42	3	1.33333
0	0	71	1	37	3	5	1	1	6	1	4	0	2	0	1	1	1	0	1	10	0	5	0.42	2	0.666667
1	-1	397	1	33	2	4	1	0	1	0	1	1	1	1	1	0	0	0	1	12	0	5	0.51	3	0
0	1	82	1	35	3	4	1	1	5	1	4	0	2	1	1	1	1	0	2	10	0	4	2.62	2	0
0	0	281	1	30	1	3	1	1	4	1	4	0	2	0	1	2	1	1	1	14	0	5	9.75	1.5	0
0	1	75	1	29	2	3	2	3	1	0	1	1	4	1	1	0	0	0	1	10	0	4	0.51	2	0.333333
0	1	14	1	33	3	4	1	0	1	0	4	0	4	1	1	0	0	1	2	10	0	5	7.62	2.5	0.333333
1	-1	60	1	29	1	3	1	1	3	1	4	0	2	1	1	0	0	1	3	10	0	4	7.42	2	0
0	1	251	1	32	1	4	1	1	1	0	4	0	1	1	1	2	1	1	1	13	0	5	3.45	2	0.333333
0	-66	274	1	33	0	4	1	1	5	1	3	1	2	1	1	0	0	1	2	10	0	4	15.82	2	0
0	-66	166	1	29	2	3	2	0	2	0	4	0	2	1	1	2	1	1	1	10	0	5	2.35	2.5	0.333333
0	-66	6	1	35	0	4	1	1	1	0	2	1	1	1	1	0	0	0	1	13	0	3.75	4.92	2	0
0	0	119	1	30	0	3	1	2	1	0	2	1	4	1	1	2	1	1	1	15	0	5	2.62	2	0
0	-66	11	1	31	1	3	1	1	5	1	4	0	4	1	1	0	0	1	2	14	0	5	7.42	2.5	0
0	1	358	1	32	4	4	2	0	1	0	1	1	4	1	1	2	1	1	1	26	1	4	3.22	2	0
0	-66	21	1	37	3	5	1	3	5	1	4	0	2	0	1	1	1	1	1	10	0	4	2.05	2.5	0
0	-66	26	1	33	3	4	1	0	1	0	4	0	1	1	1	0	0	1	3	10	0	5	7.02	2.5	0
0	0	361	1	51	7	5	1	0	2	0	3	1	4	1	1	3	1	0	1	10	0	4	1.65	2	#NULL!
0	-66	117	1	31	1	3	1	2	1	0	4	0	4	1	1	2	1	1	1	10	0	5	1.52	3	0
0	0	123	1	45	4	5	0	0	1	0	1	1	0	1	1	0	0	0	1	10	0	5	1.65	2.5	0
0	0	125	1	34	1	4	2	1	1	0	2	1	4	1	1	0	0	1	1	11	0	5	1.52	1	0
1	-1	7	1	35	2	4	2	1	5	1	4	0	2	0	1	0	0	1	3	10	0	4.5	1.12	2	0
1	-1	301	1	47	0	5	2	0	2	0	1	1	3	1	1	0	0	1	3	10	0	5	4.92	3	0
0	-66	293	1	30	1	3	1	3	2	0	3	1	4	0	1	0	0	1	1	14	0	4.75	2.42	2.5	0
0	-66	20	1	37	1	5	2	2	2	0	4	0	3	0	1	2	1	1	1	16	1	5	1.52	2	0
0	0	37	1	30	1	3	2	1	2	0	1	1	2	1	1	2	1	1	2	24	1	5	8.92	2	0.333333
0	0	139	1	29	2	3	1	1	1	0	1	1	4	1	1	0	0	1	3	23	1	5	0.87	3	0.333333
0	1	24	1	41	1	5	1	0	1	0	2	1	5	0	1	0	0	1	3	10	0	4	1.52	2	0
1	-1	8	1	37	1	5	1	0	1	0	4	0	4	1	1	0	0	0	1	10	0	5	7.62	3.5	1.66667
0	0	304	1	32	2	4	1	1	5	1	4	0	1	1	1	1	1	0	1	10	0	4.75	5.32	3.5	1.33333
0	1	156	1	42	0	5	1	0	1	0	2	1	5	1	1	0	0	0	1	10	0	4	10.02	2	0
0	-66	3	1	44	2	5	2	2	1	0	4	0	2	0	1	0	0	1	1	13	0	4.75	0.92	2	0.333333
0	0	7	1	42	2	5	1	1	1	0	2	1	1	1	1	1	1	1	1	14	0	5	1.52	1	0
0	1	136	1	44	3	5	1	0	1	0	4	0	1	1	1	0	0	0	1	10	0	4	5.08	2	0
1	-1	71	1	29	1	3	0	1	4	1	4	0	1	1	1	1	1	0	2	10	0	5	10.85	2.5	0.666667
0	1	111	1	30	1	3	1	0	1	0	4	0	1	0	1	0	0	1	2	10	0	4	5.25	2	0
0	1	24	1	32	2	4	0	2	1	0	4	0	4	0	1	3	1	1	1	10	0	5	1.82	2	0
0	-66	432	1	39	0	5	2	1	6	1	4	0	2	1	1	0	0	0	1	10	0	4	1.17	2	0
0	0	268	1	31	2	3	1	1	1	0	1	1	4	0	1	1	1	1	1	10	0	5	1.17	1	0
0	0	272	1	29	2	3	0	1	1	0	2	1	4	1	1	0	0	1	1	10	0	5	9.52	1	0
0	0	44	1	32	3	4	0	0	1	0	3	1	1	0	1	0	0	0	1	10	0	5	2.85	1	0
0	0	258	1	36	3	4	1	1	1	0	4	0	4	1	1	0	0	1	1	10	0	5	6.85	2.5	0.333333
0	0	72	1	30	2	3	2	0	1	0	3	1	4	0	1	3	1	0	3	10	0	5	2.35	1	1
1	-1	93	1	34	2	4	1	1	1	0	2	1	1	1	1	0	0	1	3	13	0	5	10.82	2	0
0	1	396	1	30	2	3	2	1	5	1	4	0	2	0	1	0	0	1	3	10	0	5	1.92	2.5	0
1	-1	29	1	31	1	3	1	1	1	0	4	0	1	1	1	2	1	1	2	10	0	5	6.12	2	0
0	1	89	1	29	1	3	1	0	1	0	4	0	4	1	1	1	1	0	1	10	0	4	2.92	2	0
0	0	7	1	34	0	4	1	1	6	1	4	0	2	0	1	1	1	1	1	13	0	4.25	42.22	1	0.666667
0	0	233	1	32	2	4	1	0	1	0	1	1	3	1	1	0	0	1	1	10	0	5	5.85	2	0
0	0	271	1	29	1	3	1	1	5	1	4	0	0	0	1	3	1	1	1	10	0	5	4.25	2	0
0	0	32	1	37	3	5	2	0	1	0	2	1	1	0	1	0	0	1	3	11	0	5	6.52	2.5	0
0	0	20	1	29	2	3	1	3	6	1	4	0	2	0	1	3	1	0	1	10	0	4	6.85	1	0
0	0	23	1	35	2	4	1	1	1	0	2	1	1	1	1	1	1	0	1	10	0	5	3.18	3.5	1.66667
0	0	9	1	32	3	4	2	1	1	0	4	0	1	0	1	0	0	1	3	10	0	5	8.82	3	0
0	1	64	1	30	2	3	2	2	6	1	4	0	0	0	1	2	1	1	1	11	0	5	10.08	2.5	0
0	0	265	1	32	2	4	1	3	1	0	1	1	4	0	1	1	1	0	3	15	0	5	5.02	1	0.333333
0	0	199	1	30	11	3	2	0	1	0	4	0	0	0	1	0	0	1	1	10	0	5	2.35	2.5	0
0	0	301	1	31	1	3	1	2	5	1	4	0	0	0	1	0	0	1	2	10	0	5	4.02	2	1.33333
0	1	192	1	29	3	3	1	1	5	1	1	1	2	1	1	0	0	0	1	10	0	5	3.85	1	0
0	-66	23	1	51	2	5	1	2	1	0	4	0	1	1	1	0	0	1	1	10	0	4.25	3.02	2	0
0	1	302	1	44	3	5	0	0	1	0	4	0	0	1	1	0	0	0	3	10	0	5	1.34	2	0
0	0	34	1	31	1	3	2	1	1	0	4	0	0	0	1	0	0	1	3	13	0	5	1.34	2	0
0	-66	13	1	39	1	5	1	0	1	0	4	0	1	1	1	1	1	0	3	10	0	5	13.75	2.5	0
0	0	9	1	32	1	4	1	2	1	0	4	0	0	0	1	0	0	1	1	13	0	5	10.85	2	0
1	-1	6	2	35	3	4	2	1	1	0	3	1	1	1	1	0	0	1	1	10	0	5	9.1	2	0
0	-66	25	2	34	1	4	1	2	4	1	4	0	2	0	1	0	0	1	3	11	0	4.5	6.22	2.5	0
0	-66	28	2	32	3	4	1	1	3	1	3	1	2	1	1	0	0	1	3	13	0	5	8.25	2.5	0
0	-66	1	2	33	0	4	1	1	5	1	2	1	2	0	1	0	0	1	3	15	0	5	9.25	1	0
0	-66	6	2	47	2	5	1	3	3	1	2	1	2	1	1	2	1	1	2	10	0	4.25	12.92	1	0
0	0	15	2	39	1	5	0	1	3	1	4	0	2	1	1	2	1	0	1	14	0	4.25	4.92	2	0
0	1	162	2	31	0	3	1	0	4	1	2	1	1	0	1	0	0	1	2	10	0	3.75	1.52	1	0
1	-1	74	2	38	0	5	1	1	1	0	2	1	1	1	1	0	0	1	3	14	0	5	2.92	2	1
1	-1	36	2	36	1	4	2	1	1	0	1	1	3	1	1	1	1	1	1	10	0	4	6.42	2	0
0	-66	61	2	49	5	5	2	1	1	0	4	0	2	1	1	0	0	1	1	10	0	4	6.85	2	0
0	1	214	2	39	0	5	1	0	1	0	2	1	1	1	1	0	0	0	1	10	0	4.25	1.22	2	0
0	1	93	2	39	0	5	1	1	1	0	2	1	1	1	1	0	0	0	1	13	0	4.25	6.02	1	0
0	1	55	2	31	0	3	1	1	6	1	4	0	1	0	1	0	0	0	1	10	0	5	33.62	2	0
0	0	260	2	35	0	4	1	1	5	1	4	0	2	1	1	0	0	0	1	10	0	4	5.25	2	0
0	1	165	2	32	1	4	0	0	1	0	3	1	4	0	1	0	0	0	1	13	0	5	0.51	2	0
0	0	59	2	30	1	3	1	1	1	0	4	0	0	1	1	0	0	1	2	14	0	3.5	5.82	2	0
0	-66	76	2	29	0	3	1	0	1	0	3	1	1	0	1	1	1	1	1	10	0	4	3.02	2	0
0	-66	9	2	30	1	3	1	1	1	0	4	0	5	0	1	0	0	1	2	17	1	3.25	2.92	2	0
0	0	96	2	35	1	4	2	0	1	0	4	0	4	0	1	0	0	1	2	10	0	4	2.92	2	0
0	0	279	2	36	0	4	1	0	1	0	1	1	1	1	1	0	0	0	1	10	0	5	7.52	1	0
0	1	303	2	37	2	5	1	0	1	0	4	0	1	1	1	0	0	1	1	10	0	4.25	5.02	2	0.333333
0	0	118	2	34	0	4	1	1	1	0	4	0	4	1	1	0	0	0	3	10	0	4.75	3.18	2	0.333333
0	0	209	2	40	2	5	2	0	1	0	1	1	4	0	1	0	0	0	1	10	0	5	1.52	1	0.666667
0	0	233	2	41	0	5	1	2	1	0	1	1	1	0	1	0	0	1	3	10	0	5	4.02	2.5	0
0	0	236	2	32	1	4	1	1	1	0	3	1	1	1	1	0	0	1	3	10	0	4.25	4.02	2	0
0	0	9	2	31	0	3	1	1	1	0	4	0	0	0	1	0	0	1	3	12	0	5	2	2	0
0	0	229	2	31	0	3	2	1	5	1	4	0	2	1	1	0	0	1	1	#NULL!	#NULL!	5	1.25	2.5	0
0	0	154	2	31	1	3	1	0	1	0	4	0	0	0	1	0	0	1	1	12	0	5	7.42	2	0
0	0	0	2	48	2	5	0	0	1	0	2	1	0	0	1	0	0	1	3	15	0	5	5.92	2.5	0
1	-1	19	2	31	0	3	1	1	2	0	4	0	1	1	1	0	0	1	3	18	1	4.25	15.42	2.5	0
0	0	126	2	30	2	3	1	2	6	1	2	1	0	0	1	0	0	1	3	14	0	5	3.18	2	0
1	-1	70	2	43	3	5	2	1	6	1	3	1	1	0	1	2	1	1	1	10	0	5	4.82	2	0
1	-1	46	2	31	3	3	1	1	1	0	3	1	2	1	1	0	0	1	2	10	0	5	5.65	2	0
0	1	84	2	31	1	3	1	1	2	0	2	1	2	1	1	0	0	1	3	10	0	5	8.92	2	0
0	0	9	2	38	3	5	0	1	1	0	3	1	1	1	1	0	0	1	3	10	0	4	3.42	2	0
0	-66	28	2	29	1	3	2	3	1	0	4	0	1	0	1	0	0	1	1	10	0	5	6.02	2	0
0	-66	8	2	52	4	5	2	0	5	1	3	1	2	1	1	0	0	1	3	10	0	5	8.62	3	0
0	-66	83	2	38	4	5	2	1	3	1	4	0	2	1	1	0	0	0	1	10	0	4.75	0.87	2.5	0
0	-66	18	2	31	3	3	2	2	1	0	4	0	0	0	1	0	0	1	3	10	0	5	7.22	2	0.666667
1	-1	30	2	33	1	4	1	1	1	0	4	0	4	1	1	0	0	1	2	10	0	5	0.42	2.5	0
0	-66	62	2	38	2	5	2	1	1	0	2	1	0	0	1	0	0	1	3	12	0	5	4.25	2	0
0	-66	386	1	25	1	2	1	1	4	1	3	1	2	1	2	1	1	1	3	17	1	4.5	3.6	2	1
0	1	74	1	23	1	1	1	3	1	0	4	0	4	0	2	1	1	1	1	10	0	4	0.6	2	0
0	0	50	1	26	4	2	1	0	1	0	3	1	4	1	2	1	1	0	3	11	0	4.25	0.9	1	0
1	-1	206	1	25	2	2	1	2	5	1	4	0	2	1	2	1	1	1	1	11	0	4.5	43.9	2	0
1	-1	14	1	18	1	1	1	1	1	0	4	0	2	1	2	1	1	1	2	14	0	3.75	3.5	2.5	0.333333
0	-66	503	1	18	0	1	1	1	2	0	4	0	1	1	2	1	1	0	3	10	0	4	0.85	2	0
0	-66	15	1	27	1	2	1	1	5	1	4	0	2	1	2	0	0	1	3	10	0	4	1	2	0
1	-1	438	1	19	0	1	1	0	5	1	4	0	4	0	2	0	0	1	1	12	0	3.75	3.3	2	0
1	-1	15	1	25	2	2	2	1	1	0	2	1	4	1	2	1	1	1	1	44	1	4.5	51.2	2	0.333333
0	-66	93	1	20	1	1	1	0	3	1	4	0	2	0	2	3	1	1	1	21	1	4	10.15	2.5	0
0	-66	17	1	22	0	1	1	3	2	0	4	0	1	0	2	0	0	0	1	10	0	4	3.32	2	0
0	-66	130	1	19	0	1	1	1	2	0	4	0	1	1	2	0	0	0	1	10	0	4.5	4.42	2	0
0	-66	68	1	26	2	2	1	0	1	0	3	1	4	1	2	2	1	1	1	10	0	4	6.92	2	0
0	0	35	1	22	0	1	1	2	1	0	4	0	1	1	2	1	1	1	1	10	0	4	3.62	#NULL!	1
1	-1	250	1	22	2	1	1	3	4	1	3	1	2	0	2	0	0	1	3	17	1	4.5	2.42	2	0
1	-1	27	1	18	0	1	0	1	1	0	2	1	4	1	2	0	0	1	3	12	0	4	19.62	1	#NULL!
0	0	64	1	25	1	2	1	2	1	0	4	0	1	1	2	2	1	1	2	14	0	5	22.82	2	0
0	0	8	1	23	2	1	1	0	1	0	4	0	4	0	2	0	0	0	1	14	0	2.75	9.32	2	0
1	-1	4	1	27	1	2	1	1	1	0	4	0	5	0	2	0	0	0	1	10	0	2.5	1.92	1	0
1	-1	33	1	28	1	2	1	1	6	1	4	0	2	1	2	0	0	1	1	10	0	4	2.42	2	0
1	-1	7	1	27	2	2	1	1	6	1	4	0	2	1	2	1	1	0	1	10	0	4	4.52	2	0
1	-1	28	1	25	1	2	0	1	6	1	3	1	2	1	2	0	0	0	1	10	0	5	0.71	2	0
1	-1	247	2	28	0	2	1	2	6	1	2	1	2	0	2	3	1	0	1	13	0	5	11.4	2	0
1	-1	460	2	28	2	2	1	0	3	1	2	1	2	1	2	1	1	1	3	14	0	4.75	14.1	1	0
1	-1	392	2	27	0	2	1	1	5	1	4	0	2	1	2	1	1	1	3	10	0	1.5	21.1	2	0
1	-1	1	2	19	1	1	1	1	5	1	4	0	2	1	2	0	0	1	2	10	0	3	11.3	2	0
1	-1	14	2	27	0	2	1	1	2	0	4	0	5	1	2	0	0	1	2	10	0	2.5	39.4	2	0
0	1	384	2	23	1	1	1	0	5	1	4	0	2	1	2	0	0	1	1	10	0	4	3.3	3	0.666667
1	-1	13	2	23	0	1	1	3	5	1	2	1	2	0	2	0	0	0	3	13	0	4.5	1.92	2.5	0.5
1	-1	10	2	26	1	2	1	2	5	1	4	0	2	1	2	0	0	0	1	10	0	4	6.55	2	0
1	-1	20	2	28	0	2	1	1	5	1	2	1	1	1	2	0	0	1	2	10	0	4	7.65	#NULL!	0
1	-1	8	2	22	0	1	1	3	6	1	4	0	2	1	2	0	0	0	3	12	0	4	3.72	2	0
1	-1	12	2	25	0	2	1	0	1	0	4	0	2	1	2	0	0	0	1	10	0	5	16.45	2	0
0	-66	476	2	27	0	2	0	3	1	0	3	1	2	1	2	0	0	1	1	10	0	5	0.92	2	0
0	1	256	2	26	0	2	2	1	1	0	2	1	2	0	2	0	0	0	3	16	1	5	2	2.5	0
0	-66	136	2	28	0	2	2	2	1	0	4	0	2	1	2	0	0	1	2	15	0	4.5	1.65	2	0
1	-1	10	2	27	2	2	2	0	6	1	4	0	2	0	2	0	0	0	1	12	0	1.75	0.71	2	0
0	-66	8	2	25	0	2	1	0	1	0	4	0	1	0	2	0	0	0	1	11	0	2.25	7.62	1	0
1	-1	261	2	26	1	2	1	1	1	0	1	1	2	1	2	0	0	1	3	#NULL!	#NULL!	4	0.29	2.5	0
0	-66	21	2	25	0	2	1	2	1	0	4	0	1	0	2	0	0	0	1	10	0	4.5	44.22	2	0
1	-1	13	2	27	0	2	0	1	1	0	1	1	1	0	2	0	0	0	1	12	0	4	0.6	2	0
1	-1	207	2	28	0	2	1	1	1	0	4	0	1	0	2	1	1	1	1	15	0	2.5	1.32	2	0
1	-1	31	2	23	0	1	1	2	6	1	3	1	2	0	2	0	0	0	1	15	0	4	0.71	2	0
1	-1	146	2	23	1	1	2	0	5	1	3	1	2	1	2	0	0	0	1	10	0	5	32.42	2	0
1	-1	219	2	28	0	2	1	2	1	0	3	1	1	1	2	0	0	1	1	10	0	5	2.25	2	0
1	-1	13	2	27	0	2	1	3	1	0	2	1	1	1	2	2	1	0	1	10	0	4	33.22	2	0
0	0	98	2	20	0	1	1	2	1	0	4	0	1	0	2	1	1	0	1	10	0	5	2.75	2	0
0	-66	48	1	35	1	4	1	1	5	1	2	1	4	1	2	#NULL!	#NULL!	1	1	14	0	4.25	5.4	2	0
1	-1	14	1	44	4	5	2	1	3	1	4	0	2	1	2	1	1	1	2	11	0	4.5	56	2	0
1	-1	14	1	33	2	4	2	2	6	1	3	1	2	1	2	1	1	1	2	11	0	4	4	2	0
0	-66	119	1	29	2	3	2	2	6	1	4	0	2	0	2	0	0	1	3	18	1	3.5	1.6	2	0
0	-66	1	1	29	2	3	2	1	6	1	2	1	3	1	2	0	0	1	3	15	0	4.25	11.3	1	0.333333
1	-1	146	1	48	2	5	1	1	1	0	3	1	4	1	2	0	0	1	3	18	1	5	0.9	2	0
0	-66	132	1	29	0	3	1	1	1	0	4	0	1	1	2	0	0	1	3	10	0	3.75	3.5	2	0
1	-1	15	1	29	3	3	1	0	5	1	4	0	3	1	2	2	1	1	1	12	0	4.5	10.15	#NULL!	0.333333
1	-1	13	1	49	5	5	1	0	2	0	3	1	4	1	2	0	0	1	2	19	1	4.75	23.3	2	0
1	-1	36	1	40	0	5	1	1	6	1	2	1	2	0	2	0	0	1	2	34	1	4.75	29.62	2	0
0	-66	41	1	36	3	4	0	1	1	0	4	0	2	0	2	2	1	1	1	10	0	5	13.92	1	0
1	-1	335	1	41	3	5	1	0	3	1	3	1	2	1	2	0	0	1	3	10	0	4.25	20.15	1.5	0.666667
1	-1	77	1	31	2	3	2	0	4	1	3	1	5	1	2	0	0	1	3	20	1	4.25	24.02	2	0
1	-1	13	1	33	3	4	1	3	3	1	3	1	2	1	2	3	1	0	1	10	0	4	10.78	2	0.666667
1	-1	8	1	57	1	5	0	2	3	1	4	0	2	0	2	1	1	0	1	11	0	5	29.12	2.5	#NULL!
0	-66	54	1	29	0	3	2	0	1	0	4	0	4	0	2	0	0	1	2	10	0	5	7.42	2	1.33333
1	-1	15	1	33	5	4	1	1	6	1	4	0	2	0	2	3	1	1	2	10	0	4	26.62	2	0
1	-1	183	1	38	0	5	1	3	6	1	4	0	2	0	2	1	1	1	1	12	0	5	6.12	2	0
1	-1	12	1	39	4	5	1	0	2	0	4	0	4	1	2	1	1	1	1	10	0	4.5	27.12	3	1
0	0	45	1	47	6	5	1	0	1	0	2	1	2	1	2	1	1	1	2	27	1	5	5.28	1	0.666667
0	0	118	1	32	1	4	1	3	6	1	4	0	2	1	2	0	0	1	1	16	1	5	0.71	2	0
1	-1	16	1	33	1	4	1	1	1	0	4	0	2	0	2	1	1	0	1	10	0	5	146.42	4	0
0	1	53	1	33	2	4	1	3	6	1	4	0	2	1	2	1	1	1	2	10	0	4.5	15.32	1.5	1.33333
1	-1	15	1	44	4	5	2	1	1	0	4	0	1	1	2	1	1	0	1	12	0	4	1.52	2.5	1.66667
0	1	49	1	35	0	4	1	3	6	1	4	0	2	1	2	2	1	0	1	15	0	5	1.92	2	0
1	-1	23	1	47	2	5	0	2	1	0	4	0	4	1	2	0	0	1	1	10	0	4	25.82	1	1.33333
0	0	52	1	30	0	3	1	0	1	0	4	0	1	1	2	0	0	0	2	10	0	4	43.12	2.5	1.33333
0	1	15	1	33	1	4	1	2	1	0	2	1	1	1	2	0	0	0	1	10	0	5	1.02	1	0
1	-1	9	1	51	3	5	0	0	1	0	4	0	4	0	2	0	0	0	2	14	0	2.5	6.22	2	0
0	-66	14	1	32	1	4	1	2	4	1	1	1	2	1	2	0	0	0	1	10	0	5	6.22	1	0
0	1	166	1	47	6	5	0	0	2	0	4	0	4	0	2	0	0	0	1	14	0	2.5	4.75	2	0
1	-1	77	1	38	2	5	1	2	6	1	4	0	2	0	2	0	0	0	1	13	0	2.5	32.72	2	0
0	0	35	1	39	3	5	2	0	6	1	4	0	2	1	2	0	0	1	3	15	0	4	9.82	2.5	0
0	0	36	1	54	2	5	1	3	6	1	4	0	2	1	2	2	1	0	1	10	0	4	1.82	2	0
1	-1	10	1	29	2	3	1	0	1	0	2	1	0	0	2	3	1	1	2	10	0	5	49.02	3	0
0	-66	147	1	42	2	5	0	0	1	0	4	0	1	1	2	1	1	1	3	10	0	4	4.42	2	0
0	0	266	1	31	1	3	1	1	6	1	4	0	0	0	2	0	0	1	1	12	0	5	6.95	2	0
1	-1	7	1	30	1	3	1	1	1	0	2	1	2	0	2	0	0	0	1	11	0	4.25	13.45	2	0
1	-1	8	1	32	1	4	1	3	6	1	4	0	2	1	2	1	1	0	1	10	0	4	8.25	2	0
1	-1	58	2	37	0	5	2	3	6	1	4	0	2	1	2	0	0	1	1	14	0	4.25	19.8	2	0
1	-1	31	2	41	2	5	2	0	5	1	2	1	2	1	2	1	1	1	3	13	0	4	5.4	2	0
1	-1	1	2	32	0	4	0	0	1	0	2	1	1	1	2	1	1	1	3	12	0	4.25	2.3	1	0
1	-1	13	2	33	2	4	1	3	6	1	4	0	2	1	2	0	0	1	1	10	0	4.5	15.2	2	0
1	-1	23	2	43	2	5	1	0	6	1	4	0	2	1	2	0	0	0	2	18	1	3.25	1	2	0.666667
0	-66	81	2	33	2	4	1	2	4	1	4	0	1	1	2	0	0	1	3	15	0	4	6.65	2.5	0
1	-1	17	2	31	0	3	1	1	1	0	3	1	2	1	2	2	1	1	2	20	1	4.5	5.22	2	0
1	-1	17	2	43	2	5	2	0	1	0	2	1	4	0	2	1	1	1	2	10	0	3.5	3.72	2	0
0	1	140	2	38	2	5	2	0	5	1	2	1	4	1	2	1	1	1	3	26	1	4.25	2.83	4	0
1	-1	8	2	29	0	3	0	1	1	0	3	1	1	1	2	0	0	1	3	10	0	4	0.2	2	0.666667
0	1	134	2	33	0	4	2	1	9	1	3	1	5	1	2	0	0	0	1	10	0	5	2.72	2	0
1	-1	14	2	38	3	5	0	2	1	0	2	1	3	1	2	0	0	0	1	12	0	4.25	20.82	2	1.66667
1	-1	14	2	47	4	5	2	1	1	0	4	0	2	1	2	0	0	1	3	12	0	4.5	1.32	2	0
1	-1	10	2	32	3	4	2	1	4	1	2	1	2	0	2	0	0	1	1	17	1	5	2.85	1	0
0	1	124	2	36	4	4	2	3	1	0	4	0	2	0	2	2	1	1	3	12	0	5	#NULL!	1	0
1	-1	18	2	43	2	5	1	1	1	0	3	1	5	1	2	0	0	1	1	16	1	3	1.32	2	0
1	-1	14	2	31	3	3	2	3	3	1	4	0	2	1	2	1	1	1	3	18	1	5	20.92	1	0.666667
0	-66	61	2	57	0	5	2	1	1	0	2	1	4	1	2	0	0	0	2	10	0	5	0.97	1	0
0	1	200	2	33	0	4	2	3	1	0	4	0	1	0	2	0	0	1	1	11	0	4.5	1.92	2.5	0
1	-1	5	2	33	1	4	2	1	1	0	4	0	4	1	2	0	0	0	1	13	0	2.5	0.71	2	0
0	-66	1	2	30	0	3	1	0	5	1	2	1	2	1	2	0	0	1	2	10	0	4.5	2.25	2	0
1	-1	7	2	31	0	3	1	2	5	1	4	0	2	1	2	0	0	1	1	10	0	4	2.62	2	0
1	-1	38	2	29	5	3	2	0	5	1	3	1	2	1	2	0	0	0	1	15	0	5	20.72	2	0
0	1	245	2	36	1	4	2	0	1	0	2	1	0	0	2	2	1	1	2	10	0	5	0.71	2	0
1	-1	7	2	44	1	5	0	0	1	0	2	1	4	1	2	0	0	0	1	10	0	5	4.52	2	0
0	1	243	2	34	0	4	1	1	6	1	4	0	2	1	2	0	0	0	1	10	0	4	2.95	2	0
1	-1	3	1	28	3	2	1	1	1	0	1	1	4	1	3	1	1	1	3	15	0	4.25	1.82	2	0
1	-1	3	1	24	0	1	1	1	1	0	1	1	1	0	3	0	0	1	2	19	1	4	1.72	2	0
0	1	213	1	21	1	1	1	2	6	1	4	0	2	0	3	3	1	1	1	10	0	4	19.12	2	0
1	-1	6	1	23	0	1	2	1	2	0	2	1	1	0	3	1	1	1	1	10	0	5	1.72	#NULL!	2
0	-66	27	1	27	1	2	1	1	1	0	2	1	4	1	3	2	1	1	3	12	0	4	0.42	2	0
0	1	36	1	25	1	2	1	1	5	1	4	0	2	0	3	1	1	1	1	10	0	4.25	1.82	2	0
0	1	10	1	26	2	2	2	1	1	0	4	0	3	1	3	3	1	1	2	10	0	5	3.02	2.5	0
0	0	69	1	27	0	2	2	1	6	1	4	0	2	1	3	2	1	0	1	10	0	5	20.95	3	2
0	0	236	1	27	0	2	2	1	1	0	2	1	1	0	3	1	1	0	1	10	0	5	1.02	3	1.33333
0	0	94	1	24	2	1	1	0	1	0	2	1	4	0	3	2	1	0	3	10	0	5	2.05	3	0
0	1	3	1	24	1	1	1	2	1	0	4	0	1	1	3	0	0	0	2	10	0	5	2.92	3	1.66667
0	1	23	1	25	1	2	1	2	1	0	2	1	0	1	3	2	1	1	3	10	0	5	1.02	1.5	0
0	0	245	1	24	2	1	2	0	1	0	4	0	1	0	3	0	0	0	3	10	0	5	0.6	1.5	2
0	0	287	1	22	1	1	1	0	1	0	4	0	1	1	3	0	0	0	2	10	0	5	1.42	2.5	1
0	0	167	1	22	2	1	1	2	1	0	1	1	4	0	3	0	0	0	1	10	0	5	9.08	1	0
0	1	301	1	19	0	1	1	1	1	0	2	1	1	1	3	2	1	0	1	10	0	5	2.35	1	0
0	1	67	1	23	1	1	1	1	4	1	1	1	2	0	3	2	1	0	1	10	0	5	0.82	1	0
0	1	14	1	21	1	1	1	3	1	0	4	0	4	0	3	0	0	0	1	24	1	4.25	2.92	2	0
0	1	162	1	21	0	1	1	2	1	0	3	1	1	0	3	1	1	1	2	23	1	4	0.57	3	0
0	1	393	1	21	1	1	1	2	1	0	4	0	4	0	3	3	1	1	3	17	1	4	16.22	1	0
1	-1	179	1	28	0	2	1	1	1	0	1	1	5	1	3	0	0	0	1	10	0	4	2.65	2	0.666667
1	-1	142	1	23	1	1	1	2	1	0	4	0	4	0	3	0	0	1	2	#NULL!	#NULL!	2.5	2.65	2	0
0	1	80	1	23	2	1	0	0	1	0	4	0	0	0	3	0	0	1	2	19	1	2.25	2.32	2	0
0	1	16	1	24	2	1	2	1	1	0	2	1	3	0	3	1	1	0	2	10	0	4	#NULL!	2	0.666667
0	1	27	1	25	1	2	1	2	1	0	1	1	1	0	3	0	0	1	1	15	0	5	19.35	1	0.666667
1	-1	12	1	27	1	2	2	1	1	0	1	1	4	0	3	1	1	1	3	14	0	5	4.18	1	0
0	0	89	1	23	0	1	1	1	4	1	2	1	4	0	3	0	0	1	1	19	1	3.5	15.85	2	1.33333
1	-1	292	1	27	2	2	1	1	1	0	1	1	4	0	3	1	1	1	1	10	0	5	3.38	1	0
0	1	49	1	24	2	1	1	1	1	0	2	1	4	0	3	1	1	1	2	17	1	3.5	3.82	2	1
0	0	308	1	22	1	1	1	1	1	0	1	1	3	0	3	2	1	1	3	16	1	5	3.28	1	0
0	-66	9	1	27	2	2	2	1	5	1	4	0	2	0	3	1	1	1	3	20	1	4.25	1.32	2	1
0	0	296	1	24	1	1	1	1	1	0	2	1	0	1	3	2	1	1	2	10	0	5	2.75	4	0
1	-1	225	1	28	2	2	1	1	1	0	4	0	4	1	3	0	0	0	1	10	0	4	0.92	2	0
0	-66	22	1	28	1	2	1	2	1	0	4	0	0	0	3	0	0	1	2	13	0	5	1.22	2	0
1	-1	17	1	20	0	1	1	0	1	0	4	0	3	1	3	1	1	1	1	10	0	5	2.22	2	0
0	1	148	1	22	2	1	1	0	1	0	4	0	4	0	3	0	0	1	2	10	0	5	1.92	2	0
0	-66	267	2	22	0	1	0	2	5	1	2	1	2	0	3	0	0	0	1	10	0	4.75	2.05	1	0
0	1	129	2	28	0	2	1	0	4	1	1	1	2	0	3	0	0	1	3	31	1	4	0.42	2	0
0	1	248	2	28	1	2	1	2	6	1	4	0	0	0	3	1	1	0	3	13	0	5	2.22	2	0
0	-66	13	2	24	0	1	1	1	1	0	4	0	0	0	3	0	0	1	1	12	0	3.5	1.43	2	0
0	1	57	2	20	0	1	1	1	2	0	4	0	4	0	3	0	0	1	2	13	0	4	3.32	1	1.66667
0	-66	36	2	28	3	2	1	1	1	0	1	1	2	1	3	0	0	1	1	10	0	5	2.65	2	0
0	1	67	2	26	0	2	1	0	1	0	4	0	1	1	3	0	0	0	1	10	0	5	1.42	3	1.33333
1	-1	246	2	24	1	1	1	2	1	0	4	0	1	0	3	0	0	1	2	10	0	5	#NULL!	1.5	0
1	-1	6	1	41	2	5	1	0	1	0	3	1	4	1	3	3	1	1	3	17	1	5	1.82	2	0
0	1	228	1	29	3	3	1	1	1	0	4	0	1	1	3	0	0	0	1	10	0	5	3.05	3.5	2
0	1	152	1	44	0	5	1	1	6	1	4	0	1	0	3	1	1	0	2	11	0	5	1.02	4	0
1	-1	442	1	42	1	5	2	1	2	0	4	0	4	0	3	2	1	1	3	13	0	5	1.02	2	0
1	-1	15	1	35	1	4	2	0	1	0	1	1	1	1	3	0	0	1	3	20	1	4	2.62	2	0
0	1	20	1	30	2	3	1	0	1	0	4	0	2	0	3	0	0	0	2	10	0	5	1.82	2	0
1	-1	5	1	33	0	4	1	0	6	1	4	0	2	0	3	3	1	1	1	10	0	5	1.02	3	1.33333
0	0	13	1	34	0	4	1	3	6	1	2	1	1	1	3	1	1	1	2	10	0	4.75	2.22	2.5	2
1	-1	39	1	30	2	3	1	1	1	0	2	1	4	1	3	1	1	0	2	10	0	5	2.62	3.5	1.66667
0	0	25	1	30	1	3	1	1	1	0	4	0	1	0	3	0	0	0	1	10	0	4	1.22	2.5	2
0	1	94	1	45	0	5	1	0	1	0	2	1	1	1	3	0	0	1	3	10	0	5	0.72	3	1.33333
0	1	30	1	35	2	4	1	2	1	0	1	1	1	0	3	0	0	1	1	#NULL!	#NULL!	4	0.57	2	0
0	1	101	1	42	0	5	1	1	1	0	2	1	1	0	3	0	0	0	3	13	0	4	3.72	2	1
0	1	81	1	38	3	5	2	1	1	0	4	0	1	0	3	0	0	0	1	10	0	5	14.62	2	2
0	0	81	1	32	0	4	2	2	1	0	4	0	1	0	3	0	0	1	2	10	0	5	15.12	2	1.66667
0	1	89	1	29	3	3	0	1	1	0	4	0	4	0	3	1	1	0	2	10	0	5	1.02	2.5	1
0	1	12	1	30	1	3	1	3	1	0	4	0	1	0	3	0	0	1	1	11	0	3.5	0.5	1.5	1
0	0	5	1	36	0	4	2	2	1	0	4	0	1	0	3	0	0	0	1	10	0	5	2.42	2.5	2
0	1	218	1	32	0	4	1	3	2	0	4	0	0	0	3	0	0	0	2	10	0	5	23.92	2	0.666667
0	-66	28	1	47	1	5	2	3	6	1	2	1	1	0	3	3	1	0	1	10	0	5	2.22	2.5	0
0	1	56	1	35	2	4	1	3	3	1	4	0	2	0	3	0	0	0	1	10	0	4	2.95	1.5	0
0	1	45	1	33	0	4	0	2	1	0	1	1	4	0	3	0	0	1	1	10	0	5	0.92	1	0
0	1	44	1	33	2	4	1	0	1	0	4	0	4	0	3	0	0	0	1	10	0	5	#NULL!	2.5	0
0	0	22	1	39	3	5	0	1	1	0	2	1	4	1	3	0	0	0	2	10	0	5	0.6	1	1.33333
0	1	344	1	46	2	5	1	0	1	0	2	1	1	0	3	0	0	1	1	10	0	5	75.42	2	2
0	1	160	1	31	0	3	1	1	1	0	2	1	1	1	3	0	0	0	1	10	0	4.75	2.42	2	2
0	0	7	1	42	3	5	2	0	1	0	2	1	1	0	3	0	0	1	3	15	0	5	0.92	2	0
0	0	27	1	39	4	5	1	1	1	0	1	1	4	0	3	0	0	1	3	10	0	5	1.32	1	0
0	1	312	1	33	1	4	1	1	1	0	2	1	1	1	3	2	1	0	2	10	0	5	0.72	1	1.33333
0	0	24	1	50	3	5	0	0	1	0	2	1	4	1	3	0	0	1	1	10	0	4	2.75	2	0.666667
0	-66	9	1	33	2	4	1	1	1	0	4	0	1	0	3	0	0	0	2	11	0	5	2.92	2	0
1	-1	22	1	54	2	5	0	1	1	0	2	1	4	0	3	0	0	0	1	10	0	5	2.85	1	0
0	0	77	1	41	5	5	0	1	1	0	2	1	4	0	3	0	0	1	2	12	0	4	3.02	1	0
0	1	40	1	32	1	4	1	1	1	0	1	1	4	0	3	0	0	1	3	18	1	5	1.92	1	0
0	1	154	1	32	2	4	1	1	1	0	2	1	1	1	3	0	0	0	2	10	0	4	3.12	1	0
0	0	26	1	29	1	3	1	1	1	0	4	0	1	0	3	1	1	0	1	10	0	5	1.25	2.5	0
1	-1	373	1	34	2	4	1	1	1	0	1	1	4	0	3	1	1	0	2	10	0	5	2.92	1	0
0	1	22	1	30	3	3	1	1	1	0	4	0	1	0	3	0	0	1	1	17	1	2.5	1.85	2	0
0	0	352	1	39	3	5	2	0	2	0	4	0	1	0	3	0	0	0	2	10	0	5	3.32	2.5	1.66667
0	1	103	1	29	2	3	1	1	1	0	4	0	4	0	3	2	1	0	1	14	0	4	2.65	2	1
1	-1	1	1	33	1	4	0	0	1	0	1	1	4	0	3	0	0	1	2	10	0	5	0.77	1	0
0	0	293	1	29	1	3	1	2	1	0	1	1	4	0	3	1	1	1	1	10	0	5	4.38	1	0
0	1	12	1	35	2	4	1	0	1	0	2	1	4	0	3	0	0	1	3	10	0	5	20.78	3.5	0
0	1	21	1	43	3	5	0	0	1	0	2	1	4	0	3	0	0	1	1	10	0	4	13.22	2	0
0	1	161	1	48	1	5	0	1	1	0	1	1	4	1	3	1	1	1	1	10	0	5	2.85	1	0.666667
0	1	10	1	30	0	3	2	1	4	1	4	0	4	1	3	2	1	1	2	14	0	4	2.92	2.5	0.666667
0	1	31	1	34	0	4	1	1	1	0	1	1	1	1	3	1	1	1	3	10	0	3.5	75.35	2	0
0	-66	6	1	33	4	4	0	1	1	0	2	1	1	1	3	0	0	0	1	10	0	5	1.25	3.5	0
1	-1	9	1	32	1	4	1	2	1	0	4	0	1	0	3	1	1	0	1	10	0	4.25	0.92	3	0
1	-1	43	1	34	2	4	2	1	2	0	4	0	3	1	3	0	0	1	3	11	0	4.5	3.75	3	0.666667
0	1	225	1	38	3	5	2	1	1	0	2	1	4	1	3	0	0	1	2	10	0	4	3.15	2	0
0	-66	2	1	43	5	5	0	1	1	0	2	1	4	1	3	0	0	0	1	10	0	5	2.55	2	0
1	-1	3	1	29	2	3	2	1	1	0	2	1	3	0	3	2	1	1	1	10	0	5	0.62	1	1.66667
0	1	3	2	34	0	4	2	0	1	0	4	0	2	1	3	0	0	1	3	10	0	4	2.02	2	0
1	-1	290	2	39	0	5	0	1	6	1	4	0	2	0	3	1	1	1	3	10	0	4.25	1.72	1	0
0	1	140	2	29	0	3	1	3	5	1	4	0	2	0	3	3	1	0	1	10	0	5	#NULL!	1.5	1.66667
0	1	13	2	29	0	3	1	1	1	0	4	0	2	1	3	0	0	1	1	10	0	5	0.42	2.5	1.66667
0	-66	376	2	33	0	4	1	2	5	1	4	0	1	1	3	0	0	0	2	10	0	5	2.32	2	1.66667
0	1	15	2	32	0	4	1	1	4	1	4	0	2	0	3	0	0	1	2	19	1	5	1.65	1	2
0	0	81	2	35	1	4	1	2	6	1	3	1	2	0	3	1	1	1	1	12	0	5	1.42	1	0
0	1	58	2	52	4	5	2	2	6	1	1	1	2	1	3	0	0	0	3	10	0	5	1.42	1	0
0	1	3	2	35	1	4	1	1	1	0	1	1	0	0	3	0	0	1	2	11	0	5	15.35	1	0
0	1	8	2	30	1	3	2	0	1	0	2	1	1	0	3	0	0	1	3	26	1	4	2.22	2	0
0	-66	30	2	32	0	4	2	1	1	0	4	0	1	1	3	0	0	0	1	10	0	5	2.92	2.5	0
0	0	27	2	30	0	3	1	1	1	0	4	0	4	1	3	0	0	1	3	13	0	4	3.52	1	0.333333
1	-1	40	2	29	0	3	0	1	6	1	4	0	2	0	3	1	1	1	1	12	0	4.5	0.6	1	0
1	-1	233	2	50	3	5	1	1	5	1	2	1	2	0	3	1	1	0	1	22	1	5	0.47	2	0
0	-66	13	2	31	2	3	2	1	1	0	4	0	3	0	3	0	0	0	1	10	0	4.5	1	2	0
0	1	197	2	30	0	3	1	1	1	0	2	1	1	0	3	0	0	0	3	10	0	5	0.82	3	0
0	-66	253	2	40	0	5	1	1	1	0	4	0	1	0	3	0	0	0	1	10	0	5	2.65	3	0.333333
0	-66	17	2	34	2	4	2	1	5	1	2	1	2	0	3	0	0	0	2	10	0	4.25	0.72	2.5	0
1	-1	8	2	35	3	4	2	1	1	0	4	0	3	0	3	0	0	0	3	12	0	5	3.09	3	0
0	1	239	2	35	0	4	2	0	5	1	1	1	2	1	3	0	0	1	1	10	0	5	2.58	2	0
0	0	325	2	29	0	3	1	1	1	0	4	0	1	0	3	0	0	0	2	10	0	5	4.02	2	0
0	0	125	2	29	0	3	1	3	1	0	4	0	1	0	3	0	0	1	1	10	0	5	14.72	1	0
0	-66	164	2	37	2	5	2	1	6	1	3	1	2	1	3	0	0	1	3	10	0	5	1.22	2	0
0	1	272	2	41	2	5	1	1	5	1	4	0	2	0	3	0	0	0	1	10	0	5	3.32	2	0
0	1	251	2	41	0	5	1	0	1	0	2	1	0	0	3	0	0	0	1	12	0	4.75	0.59	1	0
